# Supplementary material for: Inhibitory Effect of Fucoidan Analogs on Highly Metastatic Gastric Cancer Cells via Galectin-4 Inhibition
Source: Int J Mol Sci. 2025 Sep 21;26(18):9228. doi: 10.3390/ijms26189228 (PMC12470716; doi:10.3390/ijms26189228)
Supplement: Supplementary file 1 [file ijms-26-09228-s001.zip]

Archive with 1 entries (1 files):
- ijms-3727862-supplementary.pdf
